# Supplementary material for: The impact of maternal and child health and nutrition improvement project on maternal health service utilization in Ghana: An Interrupted time series analysis
Source: PLOS Glob Public Health. 2022 Apr 26;2(4):e0000372. doi: 10.1371/journal.pgph.0000372 (PMC10021576; doi:10.1371/journal.pgph.0000372)
Supplement: S1 Data — (XLSX) [file pgph.0000372.s002.xlsx]

## Sheet: Western Region
ORGANIZATIONAL UNIT	YEAR	TIME	ANC 4 VISITS	DELIVERIES	ANC ATTENDANCE	INTERVENTION_MCHNP	OTHER INTERVENTIONS_MEBCI	OTHER INTERVENTIONS_MAF
Western Region	2014-01-01	1	6882	4637	43046	0	0	1
Western Region	2014-02-01	2	6381	4479	38249	0	0	1
Western Region	2014-03-01	3	6502	5501	39878	0	0	1
Western Region	2014-04-01	4	7470	6113	40792	0	0	1
Western Region	2014-05-01	5	7083	6248	40461	0	0	1
Western Region	2014-06-01	6	6587	5608	36373	0	0	1
Western Region	2014-07-01	7	5765	5045	34059	0	0	1
Western Region	2014-08-01	8	5619	4571	31695	0	0	1
Western Region	2014-09-01	9	5917	4739	33765	0	0	1
Western Region	2014-10-01	10	5955	5004	36743	0	0	1
Western Region	2014-11-01	11	5566	4682	34980	0	0	1
Western Region	2014-12-01	12	6334	4739	34016	0	0	1
Western Region	2015-01-01	13	6460	4704	34517	0	0	1
Western Region	2015-02-01	14	6009	3962	32173	0	0	1
Western Region	2015-03-01	15	7591	4831	38052	0	0	1
Western Region	2015-04-01	16	6449	5328	36954	0	0	1
Western Region	2015-05-01	17	6031	5894	33995	0	0	1
Western Region	2015-06-01	18	5571	5405	35095	0	0	1
Western Region	2015-07-01	19	5545	5014	32913	0	0	1
Western Region	2015-08-01	20	5309	4903	33747	0	0	1
Western Region	2015-09-01	21	5413	5021	35222	0	0	1
Western Region	2015-10-01	22	5999	5506	37178	0	0	1
Western Region	2015-11-01	23	5327	4681	34396	0	0	1
Western Region	2015-12-01	24	5437	4777	35679	0	0	1
Western Region	2016-01-01	25	5547	4563	35912	1	0	0
Western Region	2016-02-01	26	5820	4363	35820	1	0	0
Western Region	2016-03-01	27	6070	5194	36283	1	0	0
Western Region	2016-04-01	28	6094	5734	36687	1	0	0
Western Region	2016-05-01	29	5972	6068	36425	1	0	0
Western Region	2016-06-01	30	5484	5651	34380	1	0	0
Western Region	2016-07-01	31	5291	5174	29946	1	0	0
Western Region	2016-08-01	32	5370	4729	32034	1	0	0
Western Region	2016-09-01	33	5614	5249	33951	1	0	0
Western Region	2016-10-01	34	5227	5879	34391	1	0	0
Western Region	2016-11-01	35	5469	5174	34576	1	0	0
Western Region	2016-12-01	36	5270	4373	32644	1	0	0
Western Region	2017-01-01	37	6110	4283	36149	1	0	0
Western Region	2017-02-01	38	5917	4158	34736	1	0	0
Western Region	2017-03-01	39	5896	5655	38155	1	0	0
Western Region	2017-04-01	40	5679	6148	35679	1	0	0
Western Region	2017-05-01	41	5803	6331	36643	1	0	0
Western Region	2017-06-01	42	5121	5583	32924	1	0	0
Western Region	2017-07-01	43	4617	4869	29271	1	0	0
Western Region	2017-08-01	44	5218	4759	34301	1	0	0
Western Region	2017-09-01	45	4989	4991	34132	1	0	0
Western Region	2017-10-01	46	5450	5410	38670	1	0	0
Western Region	2017-11-01	47	5752	5345	40442	1	0	0
Western Region	2017-12-01	48	5086	5205	35746	1	0	0
Western Region	2018-01-01	49	6438	5200	40821	1	0	0
Western Region	2018-02-01	50	6171	4655	35619	1	0	0
Western Region	2018-03-01	51	6068	5767	39154	1	0	0
Western Region	2018-04-01	52	5916	6390	39093	1	0	0
Western Region	2018-05-01	53	5256	6765	40074	1	0	0
Western Region	2018-06-01	54	5481	6244	37198	1	0	0
Western Region	2018-07-01	55	5525	5625	36705	1	0	0
Western Region	2018-08-01	56	5499	5383	45365	1	0	0
Western Region	2018-09-01	57	4756	5688	35681	1	0	0
Western Region	2018-10-01	58	5936	6285	42354	1	0	0
Western Region	2018-11-01	59	5550	5621	40648	1	0	0
Western Region	2018-12-01	60	5365	5749	37691	1	0	0

## Sheet: Upper West Region
ORGANIZATIONAL UNIT	YEAR	TIME	ANC 4 VISITS	DELIVERIES	ANC ATTENDANCE	INTERVENTION_MCHNP	OTHER INTERVENTIONS_MEBCI	OTHER INTERVENTIONS_MAF
Upper West	2014-01-01	1	1438	1348	9176	0	0	1
Upper West	2014-02-01	2	1463	1366	8398	0	0	1
Upper West	2014-03-01	3	1696	1637	8654	0	0	1
Upper West	2014-04-01	4	1865	1899	8835	0	0	1
Upper West	2014-05-01	5	1770	2144	8601	0	0	1
Upper West	2014-06-01	6	1538	1737	7863	0	0	1
Upper West	2014-07-01	7	1524	1411	8348	0	0	1
Upper West	2014-08-01	8	1607	1355	8031	0	0	1
Upper West	2014-09-01	9	1576	1694	7851	0	0	1
Upper West	2014-10-01	10	1466	1715	7226	0	0	1
Upper West	2014-11-01	11	1284	1474	7126	0	0	1
Upper West	2014-12-01	12	1270	1372	7481	0	0	1
Upper West	2015-01-01	13	1407	1395	8402	0	0	1
Upper West	2015-02-01	14	1446	1337	7955	0	0	1
Upper West	2015-03-01	15	1579	1450	8593	0	0	1
Upper West	2015-04-01	16	1612	1693	8233	0	0	1
Upper West	2015-05-01	17	1473	1889	8158	0	0	1
Upper West	2015-06-01	18	1623	1655	7963	0	0	1
Upper West	2015-07-01	19	1598	1503	7908	0	0	1
Upper West	2015-08-01	20	1590	1388	8077	0	0	1
Upper West	2015-09-01	21	1532	1815	7977	0	0	1
Upper West	2015-10-01	22	1405	1988	8372	0	0	1
Upper West	2015-11-01	23	1258	1533	8027	0	0	1
Upper West	2015-12-01	24	1351	1458	7909	0	0	1
Upper West	2016-01-01	25	1584	1413	9149	1	0	0
Upper West	2016-02-01	26	1710	1398	9285	1	0	0
Upper West	2016-03-01	27	1814	1615	9336	1	0	0
Upper West	2016-04-01	28	1969	1953	9655	1	0	0
Upper West	2016-05-01	29	1829	2113	8935	1	0	0
Upper West	2016-06-01	30	1743	1837	9040	1	0	0
Upper West	2016-07-01	31	1885	1474	8572	1	0	0
Upper West	2016-08-01	32	2175	1564	9561	1	0	0
Upper West	2016-09-01	33	1935	2284	9570	1	0	0
Upper West	2016-10-01	34	1724	2253	9331	1	0	0
Upper West	2016-11-01	35	1431	1747	8859	1	0	0
Upper West	2016-12-01	36	1409	1348	8378	1	0	0
Upper West	2017-01-01	37	1856	1310	9934	1	0	0
Upper West	2017-02-01	38	1988	1392	9540	1	0	0
Upper West	2017-03-01	39	2156	1929	10577	1	0	0
Upper West	2017-04-01	40	2056	2289	9523	1	0	0
Upper West	2017-05-01	41	2011	2281	9899	1	0	0
Upper West	2017-06-01	42	1861	1680	9041	1	0	0
Upper West	2017-07-01	43	1975	1554	9294	1	0	0
Upper West	2017-08-01	44	1875	1735	9820	1	0	0
Upper West	2017-09-01	45	1993	2131	10174	1	0	0
Upper West	2017-10-01	46	1784	2310	11083	1	0	0
Upper West	2017-11-01	47	1777	1863	9998	1	0	0
Upper West	2017-12-01	48	1795	1669	9214	1	0	0
Upper West	2018-01-01	49	2043	1516	10817	1	0	0
Upper West	2018-02-01	50	2133	1599	10565	1	0	0
Upper West	2018-03-01	51	2098	1935	11188	1	0	0
Upper West	2018-04-01	52	1999	2193	11120	1	0	0
Upper West	2018-05-01	53	1881	2268	10987	1	0	0
Upper West	2018-06-01	54	1876	1869	10762	1	0	0
Upper West	2018-07-01	55	1826	1597	10855	1	0	0
Upper West	2018-08-01	56	1944	1855	10946	1	0	0
Upper West	2018-09-01	57	1589	2242	10296	1	0	0
Upper West	2018-10-01	58	1575	2270	10579	1	0	0
Upper West	2018-11-01	59	1619	1876	10686	1	0	0
Upper West	2018-12-01	60	1794	1516	9633	1	0	0

## Sheet: Upper East Region
ORGANIZATIONAL UNIT	YEAR	TIME	ANC 4 VISITS	DELIVERIES	ANC ATTENDANCE	INTERVENTION_MCHNP	OTHER INTERVENTIONS_MEBCI	OTHER INTERVENTIONS_MAF
Upper East	2014-01-01	1	3065	2279	17282	0	0	1
Upper East	2014-02-01	2	2940	2337	16659	0	0	1
Upper East	2014-03-01	3	2965	2707	17144	0	0	1
Upper East	2014-04-01	4	3068	3011	17840	0	0	1
Upper East	2014-05-01	5	3932	3202	17361	0	0	1
Upper East	2014-06-01	6	2561	2657	16533	0	0	1
Upper East	2014-07-01	7	2714	2311	16531	0	0	1
Upper East	2014-08-01	8	2746	2339	15722	0	0	1
Upper East	2014-09-01	9	3068	2873	17887	0	0	1
Upper East	2014-10-01	10	2927	3139	15717	0	0	1
Upper East	2014-11-01	11	2400	2799	15212	0	0	1
Upper East	2014-12-01	12	2556	2583	14928	0	0	1
Upper East	2015-01-01	13	2361	2436	14985	0	0	1
Upper East	2015-02-01	14	2340	2097	15249	0	0	1
Upper East	2015-03-01	15	2773	2550	17721	0	0	1
Upper East	2015-04-01	16	2699	2852	17474	0	0	1
Upper East	2015-05-01	17	2607	3163	16310	0	0	1
Upper East	2015-06-01	18	2602	2777	16759	0	0	1
Upper East	2015-07-01	19	2767	2482	16269	0	0	1
Upper East	2015-08-01	20	2844	2399	16735	0	0	1
Upper East	2015-09-01	21	2685	3249	16354	0	0	1
Upper East	2015-10-01	22	2664	3259	16168	0	0	1
Upper East	2015-11-01	23	2687	2940	15266	0	0	1
Upper East	2015-12-01	24	2773	2638	15763	0	0	1
Upper East	2016-01-01	25	2550	2398	14611	1	0	0
Upper East	2016-02-01	26	2768	2272	16783	1	0	0
Upper East	2016-03-01	27	2844	2632	16893	1	0	0
Upper East	2016-04-01	28	2697	3065	16311	1	0	0
Upper East	2016-05-01	29	2631	3079	16372	1	0	0
Upper East	2016-06-01	30	2568	2544	16400	1	0	0
Upper East	2016-07-01	31	2601	2247	15507	1	0	0
Upper East	2016-08-01	32	2953	2728	17298	1	0	0
Upper East	2016-09-01	33	2647	3436	16918	1	0	0
Upper East	2016-10-01	34	2464	3440	16148	1	0	0
Upper East	2016-11-01	35	2573	3043	15722	1	0	0
Upper East	2016-12-01	36	2398	2482	15256	1	0	0
Upper East	2017-01-01	37	2622	2116	15853	1	0	0
Upper East	2017-02-01	38	2820	2038	15795	1	0	0
Upper East	2017-03-01	39	2704	2889	16800	1	0	0
Upper East	2017-04-01	40	2633	3276	16283	1	0	0
Upper East	2017-05-01	41	2537	3144	17590	1	0	0
Upper East	2017-06-01	42	2412	2701	16044	1	0	0
Upper East	2017-07-01	43	2356	2381	29197	1	0	0
Upper East	2017-08-01	44	2871	2725	18248	1	0	0
Upper East	2017-09-01	45	2741	3141	17823	1	0	0
Upper East	2017-10-01	46	2567	3478	18464	1	0	0
Upper East	2017-11-01	47	2448	3108	17684	1	0	0
Upper East	2017-12-01	48	2155	2801	15127	1	0	0
Upper East	2018-01-01	49	2496	2659	18168	1	0	0
Upper East	2018-02-01	50	2275	2406	17082	1	0	0
Upper East	2018-03-01	51	2324	2877	18240	1	0	0
Upper East	2018-04-01	52	2556	3266	18062	1	0	0
Upper East	2018-05-01	53	2381	3277	18763	1	0	0
Upper East	2018-06-01	54	2508	2803	17008	1	0	0
Upper East	2018-07-01	55	2499	2453	17144	1	0	0
Upper East	2018-08-01	56	2680	2909	18464	1	0	0
Upper East	2018-09-01	57	2468	3365	17210	1	0	0
Upper East	2018-10-01	58	2536	3566	18567	1	0	0
Upper East	2018-11-01	59	2392	2915	16323	1	0	0
Upper East	2018-12-01	60	2405	2614	16077	1	0	0

## Sheet: Northern Region
ORGANIZATIONAL UNIT	YEAR	TIME	ANC 4 VISITS	DELIVERIES	ANC ATTENDANCE	INTERVENTION_MCHNP	OTHER INTERVENTIONS_MEBCI	OTHER INTERVENTIONS_MAF
Northern	2014-01-01	1	6471	4411	39676	0	0	1
Northern	2014-02-01	2	6583	4215	36483	0	0	1
Northern	2014-03-01	3	7098	5315	40689	0	0	1
Northern	2014-04-01	4	7182	5114	38848	0	0	1
Northern	2014-05-01	5	7107	5889	39304	0	0	1
Northern	2014-06-01	6	6968	5321	38080	0	0	1
Northern	2014-07-01	7	8133	4680	37347	0	0	1
Northern	2014-08-01	8	6686	4326	37024	0	0	1
Northern	2014-09-01	9	6543	4428	35903	0	0	1
Northern	2014-10-01	10	6539	5573	33897	0	0	1
Northern	2014-11-01	11	6216	4892	34243	0	0	1
Northern	2014-12-01	12	6178	4306	32030	0	0	1
Northern	2015-01-01	13	6142	4463	36279	0	0	1
Northern	2015-02-01	14	6317	4274	36164	0	0	1
Northern	2015-03-01	15	6427	4498	36930	0	0	1
Northern	2015-04-01	16	6983	5081	37476	0	0	1
Northern	2015-05-01	17	7342	5578	37091	0	0	1
Northern	2015-06-01	18	6998	5325	39183	0	0	1
Northern	2015-07-01	19	6985	4908	37747	0	0	1
Northern	2015-08-01	20	6967	4592	36252	0	0	1
Northern	2015-09-01	21	6884	5004	34675	0	0	1
Northern	2015-10-01	22	6851	6102	37995	0	0	1
Northern	2015-11-01	23	6794	4979	35574	0	0	1
Northern	2015-12-01	24	6887	4998	34878	0	0	1
Northern	2016-01-01	25	6622	4827	35821	1	0	0
Northern	2016-02-01	26	6963	4537	37178	1	0	0
Northern	2016-03-01	27	7787	5120	38783	1	0	0
Northern	2016-04-01	28	7681	5483	38935	1	0	0
Northern	2016-05-01	29	7171	5862	38383	1	0	0
Northern	2016-06-01	30	8265	5141	36695	1	0	0
Northern	2016-07-01	31	6888	4637	35551	1	0	0
Northern	2016-08-01	32	7830	5130	39562	1	0	0
Northern	2016-09-01	33	7189	6010	36608	1	0	0
Northern	2016-10-01	34	7366	7326	39039	1	0	0
Northern	2016-11-01	35	7249	6212	36809	1	0	0
Northern	2016-12-01	36	6866	4817	34012	1	0	0
Northern	2017-01-01	37	7979	4660	40872	1	0	0
Northern	2017-02-01	38	8174	4725	39920	1	0	0
Northern	2017-03-01	39	8778	6284	43538	1	0	0
Northern	2017-04-01	40	8708	7168	38694	1	0	0
Northern	2017-05-01	41	8075	7562	41743	1	0	0
Northern	2017-06-01	42	7166	6518	39068	1	0	0
Northern	2017-07-01	43	7054	5592	38029	1	0	0
Northern	2017-08-01	44	7562	5565	39685	1	0	0
Northern	2017-09-01	45	7346	6327	39167	1	0	0
Northern	2017-10-01	46	7766	7672	44319	1	0	0
Northern	2017-11-01	47	7351	7397	41883	1	0	0
Northern	2017-12-01	48	6258	6153	36940	1	0	0
Northern	2018-01-01	49	7867	5765	43887	1	0	0
Northern	2018-02-01	50	7323	5800	40214	1	0	0
Northern	2018-03-01	51	8374	7102	42931	1	0	0
Northern	2018-04-01	52	7735	7766	42366	1	0	0
Northern	2018-05-01	53	7760	7931	44317	1	0	0
Northern	2018-06-01	54	6989	7056	40221	1	0	0
Northern	2018-07-01	55	7722	6132	41891	1	0	0
Northern	2018-08-01	56	8549	6112	43835	1	0	0
Northern	2018-09-01	57	7761	7456	41572	1	0	0
Northern	2018-10-01	58	7915	8287	46785	1	0	0
Northern	2018-11-01	59	7216	7367	44912	1	0	0
Northern	2018-12-01	60	7135	6192	39915	1	0	0

## Sheet: Eastern Region
ORGANIZATIONAL UNIT	YEAR	TIME	ANC 4 VISITS	DELIVERIES	ANC ATTENDANCE	INTERVENTION_MCHNP	OTHER INTERVENTIONS_MEBCI	OTHER INTERVENTIONS_MAF
Eastern	2014-01-01	1	5765	4841	33649	0	1	1
Eastern	2014-02-01	2	5729	4682	31029	0	1	1
Eastern	2014-03-01	3	5933	5641	32545	0	1	1
Eastern	2014-04-01	4	5870	5806	33197	0	1	1
Eastern	2014-05-01	5	5029	6234	32036	0	1	1
Eastern	2014-06-01	6	4990	5644	29019	0	1	1
Eastern	2014-07-01	7	4630	5024	28138	0	1	1
Eastern	2014-08-01	8	4544	4725	26797	0	1	1
Eastern	2014-09-01	9	4603	4911	27930	0	1	1
Eastern	2014-10-01	10	4406	5072	28582	0	1	1
Eastern	2014-11-01	11	4450	4757	28105	0	1	1
Eastern	2014-12-01	12	4527	4757	27892	0	1	1
Eastern	2015-01-01	13	4134	4744	29509	0	1	1
Eastern	2015-02-01	14	4485	3963	28370	0	1	1
Eastern	2015-03-01	15	5301	4947	30542	0	1	1
Eastern	2015-04-01	16	5062	5294	30503	0	1	1
Eastern	2015-05-01	17	4895	5837	29611	0	1	1
Eastern	2015-06-01	18	5067	5435	30453	0	1	1
Eastern	2015-07-01	19	4755	5231	29061	0	1	1
Eastern	2015-08-01	20	4745	4785	27909	0	1	1
Eastern	2015-09-01	21	5173	4787	28686	0	1	1
Eastern	2015-10-01	22	5102	5268	29770	0	1	1
Eastern	2015-11-01	23	5009	4811	29195	0	1	1
Eastern	2015-12-01	24	4750	4733	28110	0	1	1
Eastern	2016-01-01	25	4793	4461	30268	1	1	0
Eastern	2016-02-01	26	4809	4296	30567	1	1	0
Eastern	2016-03-01	27	5889	5195	32039	1	1	0
Eastern	2016-04-01	28	6358	5608	32104	1	1	0
Eastern	2016-05-01	29	5226	5913	31770	1	1	0
Eastern	2016-06-01	30	4862	5472	30614	1	1	0
Eastern	2016-07-01	31	4681	5010	28166	1	1	0
Eastern	2016-08-01	32	5218	4890	29376	1	1	0
Eastern	2016-09-01	33	5006	5280	29184	1	1	0
Eastern	2016-10-01	34	5170	5575	29292	1	1	0
Eastern	2016-11-01	35	4797	5150	29295	1	1	0
Eastern	2016-12-01	36	4677	4245	25873	1	1	0
Eastern	2017-01-01	37	5387	4265	30380	1	1	0
Eastern	2017-02-01	38	5049	4067	29707	1	1	0
Eastern	2017-03-01	39	5288	5501	32714	1	1	0
Eastern	2017-04-01	40	4876	5971	29780	1	1	0
Eastern	2017-05-01	41	4809	6207	31640	1	1	0
Eastern	2017-06-01	42	4421	5369	29817	1	1	0
Eastern	2017-07-01	43	4139	4831	29638	1	1	0
Eastern	2017-08-01	44	4551	4695	31871	1	1	0
Eastern	2017-09-01	45	4660	4621	30160	1	1	0
Eastern	2017-10-01	46	4885	5224	33765	1	1	0
Eastern	2017-11-01	47	4851	5121	33358	1	1	0
Eastern	2017-12-01	48	4367	4917	30129	1	1	0
Eastern	2018-01-01	49	4934	4957	35583	1	1	0
Eastern	2018-02-01	50	4659	4544	32222	1	1	0
Eastern	2018-03-01	51	5116	5481	35294	1	1	0
Eastern	2018-04-01	52	4994	5948	34853	1	1	0
Eastern	2018-05-01	53	5059	6477	35158	1	1	0
Eastern	2018-06-01	54	4814	5481	32442	1	1	0
Eastern	2018-07-01	55	4713	5221	32956	1	1	0
Eastern	2018-08-01	56	4735	5230	34567	1	1	0
Eastern	2018-09-01	57	4123	5122	31462	1	0	0
Eastern	2018-10-01	58	4404	5644	34037	1	0	0
Eastern	2018-11-01	59	4578	5005	35889	1	0	0
Eastern	2018-12-01	60	4298	4887	32566	1	0	0

## Sheet: Central Region
ORGANIZATIONAL UNIT	YEAR	TIME	ANC 4 VISITS	DELIVERIES	ANC_ATTENDANCE	INTERVENTION_MCHNP	OTHER INTERVENTIONS_MEBCI	OTHER INTERVENTIONS_MAF	WORA	%anc4_fem	%del_fem	%anc4_wora	%del_wora	Live births	mmr	nnmr
Central	2014-01-01	1	7489	4563	39891	0	0	1	82610	4.86324	2.96314	9.06549	5.52354	4829	82.8329	0.207082
Central	2014-02-01	2	6607	4481	36697	0	0	1	74138	4.75057	3.22193	8.91176	6.04413	4447	112.435	0.224871
Central	2014-03-01	3	5859	5376	34755	0	0	1	73981	4.12969	3.78925	7.9196	7.26673	5783	121.044	0.864603
Central	2014-04-01	4	6066	5779	35407	0	0	1	71788	4.45417	4.24343	8.44988	8.05009	6244	128.123	0.160154
Central	2014-05-01	5	5890	6224	33108	0	0	1	77544	3.99997	4.2268	7.59569	8.02641	6427	140.034	6.22374
Central	2014-06-01	6	5447	5577	32071	0	0	1	86035	3.46252	3.54516	6.33114	6.48225	5867	17.0445	1.70445
Central	2014-07-01	7	5073	4956	29636	0	0	1	61666	4.24921	4.15121	8.22658	8.03684	4803	83.2813	3.53945
Central	2014-08-01	8	4842	4455	28779	0	0	1	64002	3.97733	3.65944	7.56539	6.96072	4691	170.539	2.55809
Central	2014-09-01	9	5198	4639	30433	0	0	1	64253	4.28768	3.82658	8.08989	7.2199	4582	65.4736	2.4007
Central	2014-10-01	10	5079	4660	30513	0	0	1	69665	3.94176	3.61658	7.29061	6.68916	4882	61.4502	5.94019
Central	2014-11-01	11	5103	4432	30642	0	0	1	69337	4.00069	3.47463	7.35971	6.39197	4566	109.505	4.3802
Central	2014-12-01	12	4985	4541	31873	0	0	1	69214	3.83317	3.49176	7.2023	6.56081	4688	170.648	4.0529
Central	2015-01-01	13	5411	4741	34324	0	0	1	75685	3.85976	3.38184	7.14937	6.26412	5114	39.1083	4.30192
Central	2015-02-01	14	5549	3894	33536	0	0	1	73483	4.08685	2.86794	7.55141	5.29918	4034	99.1572	1.23946
Central	2015-03-01	15	6126	4790	36303	0	0	1	79792	4.10703	3.21134	7.67746	6.00311	5187	173.511	0.385579
Central	2015-04-01	16	6476	5247	35074	0	0	1	73939	4.59715	3.72471	8.75857	7.09639	5369	93.1272	1.86254
Central	2015-05-01	17	5990	6005	33460	0	0	1	72169	4.52578	4.53711	8.29996	8.32075	6065	263.809	2.80297
Central	2015-06-01	18	5867	5750	33543	0	0	1	81982	3.77052	3.69533	7.15645	7.01373	5799	120.71	0.862218
Central	2015-07-01	19	5840	5314	31419	0	0	1	79058	3.8031	3.46056	7.38698	6.72165	5592	0	3.04006
Central	2015-08-01	20	5271	4913	31029	0	0	1	67627	3.97475	3.70479	7.79422	7.26485	5103	39.1926	0.195963
Central	2015-09-01	21	5657	4648	30940	0	0	1	68872	4.31796	3.54779	8.21379	6.74875	5125	97.561	0.97561
Central	2015-10-01	22	5109	5099	32287	0	0	1	75725	3.57198	3.56499	6.74678	6.73358	5124	156.128	1.36612
Central	2015-11-01	23	4925	4541	30913	0	0	1	77203	3.35137	3.09006	6.37929	5.8819	4615	86.6739	2.60022
Central	2015-12-01	24	5000	4505	33029	0	0	1	73900	3.51803	3.16974	6.7659	6.09608	4657	107.365	1.50311
Central	2016-01-01	25	5437	4197	33862	1	0	0	74846	3.90054	3.01095	7.26425	5.60751	4174	191.663	1.91663
Central	2016-02-01	26	6423	4086	34770	1	0	0	71461	4.8428	3.08075	8.98812	5.7178	4093	268.752	1.2216
Central	2016-03-01	27	6278	5201	36999	1	0	0	73761	4.55882	3.77675	8.51127	7.05115	5247	114.351	0.952925
Central	2016-04-01	28	5726	5651	35661	1	0	0	86562	3.46489	3.4195	6.61491	6.52827	5503	145.375	2.36235
Central	2016-05-01	29	5377	6061	35071	1	0	0	81324	3.62517	4.08632	6.61182	7.4529	5993	150.175	1.83547
Central	2016-06-01	30	5029	5727	33503	1	0	0	79657	3.35607	3.82187	6.31332	7.18958	5697	70.2124	1.93084
Central	2016-07-01	31	4979	4988	29054	1	0	0	68464	3.82759	3.8345	7.27244	7.28558	4952	181.745	1.41357
Central	2016-08-01	32	5116	4800	32823	1	0	0	69221	3.82393	3.58774	7.39082	6.93431	4794	62.5782	3.75469
Central	2016-09-01	33	4817	5119	31317	1	0	0	69112	3.68002	3.91074	6.96985	7.40682	4771	167.68	2.5152
Central	2016-10-01	34	5145	5567	33507	1	0	0	77974	3.46215	3.74612	6.59835	7.13956	5538	180.571	3.79198
Central	2016-11-01	35	5027	4805	32954	1	0	0	75715	3.52285	3.36727	6.63937	6.34617	4814	103.864	4.98546
Central	2016-12-01	36	4920	4286	30809	1	0	0	65006	4.00955	3.49287	7.56853	6.59324	4315	324.45	1.3905
Central	2017-01-01	37	5387	4158	34759	1	0	0	72355	4.01706	3.1006	7.44524	5.74667	4158	120.25	5.77201
Central	2017-02-01	38	5464	4051	34318	1	0	0	70001	4.15516	3.08063	7.8056	5.78706	4007	199.651	7.98602
Central	2017-03-01	39	5753	5620	36880	1	0	0	76015	4.08675	3.99227	7.56824	7.39328	5159	77.5344	6.59042
Central	2017-04-01	40	5115	6318	33750	1	0	0	67812	4.06117	5.01632	7.54291	9.31694	6199	225.843	5.16212
Central	2017-05-01	41	5087	6482	35292	1	0	0	77332	3.59838	4.58516	6.57813	8.38204	6165	129.765	6.32603
Central	2017-06-01	42	4643	5836	32365	1	0	0	77852	3.17805	3.99463	5.96388	7.49627	5621	160.114	4.0918
Central	2017-07-01	43	4379	5051	29258	1	0	0	74380	3.1207	3.5996	5.88734	6.7908	4807	83.212	3.12045
Central	2017-08-01	44	4677	4796	32608	1	0	0	72444	3.49593	3.58488	6.45602	6.62029	4438	90.1307	4.28121
Central	2017-09-01	45	4693	4628	31144	1	0	0	69095	3.7423	3.69047	6.7921	6.69802	4453	89.8271	2.47024
Central	2017-10-01	46	5110	5299	35728	1	0	0	80165	3.59487	3.72783	6.37435	6.61012	5277	132.651	6.44305
Central	2017-11-01	47	5213	5065	35482	1	0	0	85725	3.38181	3.2858	6.08107	5.90843	4896	81.6993	6.7402
Central	2017-12-01	48	5221	4752	35710	1	0	0	79860	3.50753	3.19245	6.53769	5.95041	4462	134.469	4.48229
Central	2018-01-01	49	5982	5089	38768	1	0	0	86998	3.80515	3.23711	6.87602	5.84956	5021	159.331	5.97491
Central	2018-02-01	50	5710	4530	34404	1	0	0	80077	3.95983	3.14151	7.13064	5.65706	4467	134.318	4.47728
Central	2018-03-01	51	6361	5543	38469	1	0	0	81439	4.28252	3.73181	7.81075	6.80632	5404	111.029	5.55144
Central	2018-04-01	52	5620	6109	36133	1	0	0	82123	3.84731	4.18207	6.84339	7.43884	5986	217.173	7.01637
Central	2018-05-01	53	5437	7109	36671	1	0	0	84226	3.63115	4.74782	6.45525	8.44039	6875	101.818	6.4
Central	2018-06-01	54	5658	6493	33837	1	0	0	87012	3.544	4.06702	6.50255	7.46219	6583	75.9532	5.62054
Central	2018-07-01	55	4947	5352	32167	1	0	0	89756	2.96656	3.20942	5.51161	5.96283	5171	58.0159	8.12222
Central	2018-08-01	56	6210	5189	32239	1	0	0	77828	4.29927	3.59242	7.97913	6.66727	5047	138.696	6.53854
Central	2018-09-01	57	4824	5034	37914	1	0	0	74355	3.65801	3.81725	6.4878	6.77022	4723	105.865	4.86979
Central	2018-10-01	58	4873	5376	35109	1	0	0	85885	3.1336	3.45706	5.67387	6.25953	5184	173.611	4.24383
Central	2018-11-01	59	5464	4891	35185	1	0	0	85232	3.55417	3.18145	6.41074	5.73846	4905	101.937	5.30071
Central	2018-12-01	60	5227	5153	33388	1	0	0	78268	3.5584	3.50802	6.67834	6.58379	4978	220.972	7.4327
